# Supplementary material for: A Study of Antioxidant, Antihyperlipidemic, and Anti-Glycation Effects of Alkylsulfonic Acids with Quinobenzothiazinyl Substituents: In Vitro and In Silico Investigations
Source: Antioxidants (Basel). 2025 Apr 12;14(4):464. doi: 10.3390/antiox14040464 (PMC12024154; doi:10.3390/antiox14040464)
Supplement: Supplementary file 1 [file antioxidants-14-00464-s001.zip]

Archive with 1 entries (1 files):
- antioxidants-3548466-supplementary.pdf
